# Supplementary material for: Arbuscular Mycorrhiza Fungi Reduce Photosystem II Efficiency in Phosphorus-Deficient Maize Without Promoting Growth
Source: Plants (Basel). 2026 Jul 21;15(14):2215. doi: 10.3390/plants15142215 (PMC13416473; doi:10.3390/plants15142215)
Supplement: Supplementary file 1 [file plants-15-02215-s001.zip]

Archive with 1 entries (1 files):
- plants-4436957-supplementary.pdf
